# Supplementary material for: Primitive genotypic characteristics in umbilical cord neutrophils identified by single-cell transcriptome profiling and functional prediction
Source: Front Immunol. 2022 Aug 29;13:970909. doi: 10.3389/fimmu.2022.970909 (PMC9464600; doi:10.3389/fimmu.2022.970909)
Supplement: Supplementary file 2 [file Table_1.xlsx]

## Sheet: Sheet1
Genes associated with cell cycle proliferation
PMF1
RANBP1
ESCO2
KIF22
ANP32B
SMC2
SMC4
MKI67
TOP2A
CKS1B
STMN1
TUBA1C
CENPF
H2AFX
CKS2
CCNE2
CDC20
SPC24

## Sheet: Sheet2
A list of marker genes for each subgroup in references
G2	G3	G4	G5a	G5b	G5c
LYZ	LTF	MMP9	MME	ISG15	CXCR4
CEACAM	MMP8	S100A12	ACSL1	IFIT1	IL-1B
RETN	CYBB	CD177	PROK2	RSAD2	SIGLEC1
BPI	LCN2	PADI4	CST7	IFIT2	SIGLEC10
MKI67	CAMP	MECEMP1	CCL6	IFIT3	P13
				MX1	CXCL8
				GBP5	CCL4L2
				IFI6	CCL3L1

## Sheet: Sheet3
Lists of genes used to calculate neutrophil functional scores.
GLUCOSE METABOLIC	Glycolysis	PYRUVATE METABOLISM	PENTOSE PHOSPHATE PATHWAY	Oxidative phosphorylation	Tricarboxylic acid cycle	LIPID METABOLIC PROCESS	GLUTAMINE_METABOLIC_PROCESS	ARACHIDONIC_ACID_METABOLISM	NEUTRAL_LIPID_METABOLIC_PROCESS	PHOSPHOLIPID_METABOLIC	TRIGLYCERIDE_METABOLIC	INOSITOL_PHOSPHATE_METABOLIC	3_PHOSPHOADENOSINE_5_PHOSPHOSULFATE_METABOLIC	REACTIVE_OXYGEN_SPECIES_BIOSYNTHETIC_PROCESS	Electron_transport_chain	HYDROGEN_PEROXIDE_METABOLIC	NADPH_oxidase	NEUTROPHIL_ACTIVATION	NEUTROPHIL_DEGRANULATION	Azurophil_granulesb	Specific_granules	Gelatinase_granules	Secretory_vesicles	Transcription_factors	Chemotaxis	Phagocytosis	Neutrophil_Maturation	Neutrophil_Aging	apoptotic
SLC25A13	HKDC1	ACSS2	RPE	DNAJC15	SDHAF2	ACOT8	GLYATL1B	EPHX2	MIR548P	MIR548P	MIR548P	BPNT1	BPNT1	MIR675	DNAJC15	HDAC6	CYBB	ABR	ITGAM	HEXB	LYZL1	CEACAM20	CD63	GATA2	C5AR1	ABCA1	RETNLB	SELL	EEF1E1
ZMPSTE24	GPI	PCK2	RPIA	DNAJC30	OGDH	PLA2G4B	ADSS1	CYP2E1	NR1H3	NR1H3	NR1H3	NUDT4	SLC26A1	TRAP1	COX7B2	MTCO2P12	CYBA	PTAFR	ITGB2	PRSS57	LCN2	MMP8	MME	IRF8	CCL1	ADGRB1	S100A6	ITGAM	PRKCI
BCKDK	PFKL	ME3	PGM2	SDHAF2	CS	PIGK	CPS1	ALOX5	AVIL	AVIL	CETP	NUDT3	SLC26A2	TLR6	SDHAF2	NOXA1	RAC2	TYROBP	CD177	PRTN3	CYBA	MMP9	ITGAM	GFI1	CCL11	AIF1	CLEC4D	ITGA4	SFPQ
MAEA	PFKL	GRHPR	PGLS	NUPR1	PDHA1	WASHC1	CTPS1	CYP4A11	CETP	CETP	SLC27A5	PLCD3	SULT4A1	KLF2	SCO2	NOXO1	RAC1	STX11	PTAFR	CTSG	CYBB	ITGAM	FUT4	CEBPA	CCL2	ARHGAP12	PRR13	CXCR4	RPS7
AKR1A1	ALDOB	PDHB	PRPS2	UQCR10	OGDH	SDR42E2	SIRT4	CYP2J2	SLC27A5	SLC27A5	PLAAT3	IP6K3	SULT1C4	MTCO2P12	AIFM2	CTNS	NCF2	BCR	SYK	ELANE	NCF1	SLC11A1	FCGR2C	RUNX1	CCL17	ARHGAP25	CEBPB	CXCR2	NFKBID
FAM3C	TPI1	PCK1	FBP2	CYCS	IDH3A	MIR548P	PHGDH	GGT1	ABHD2	ABHD2	MGLL	PLD4	SULT1B1	PARK7	UQCR10	NNT	NCF1	SYK	PRAM1	MPO	NCF4		CR2	LYL1	CCL19	BECN2	SLPI	CD47	NLRP2
NCOA2	GAPDH	PDHA1	PFKM	CYCS	CS	LRCOL1	GFPT1	PLA2G3	PLAAT3	PLAAT3	MOGAT1	NUDT10	SLC35B2	CLCN3	CYCS	FYN	NCF4	VAMP7		CTSC	LTF		CYBB	PLAGL2	CCL2	BIN2	S100A13	CD24	OPTN
SORBS1	PGK1	ALDH1B1	PFKL	ATP7A	ACO1	NR1H3	GLS2	AKR1C3	LYPLA2	LYPLA2	APOA5	PTK2B	SULT6B1	CLU	CYCS	MPV17L		DNASE1			CAMP		MMP25	CEBPE	CCL20	CDC42	BTG2	TLR4	DKKL1
ARPP19	PGAM4	PDHA2	TALDO1	NDUFS8	ACO1	GPC6	GLS	PTGIS	MGLL	MGLL	FITM2	FGF2	SULT1C3	SIRPA	CYBB	HP		DNASE1L1					SLC11A2	CEBPB	CCL21	CLCN5	CXCR2	ICAM1	DLC1
PPARGC1A	PGAM4	HAGH	TKT	AK8	FH	CERT1	GLUD1	ALOX12B	MOGAT1	MOGAT1	AADAC	PLCH1	SULT1A4	TICAM1	NDUFS8	DUOXA2		FCER1G					FPR1	SPI1	CCL21	ELMO1	FTH1	ITGAX	ACVR1C
SDS	ENO4	ALDH2	FBP1	NDUFC2-KCTD14	PDHA1	PYURF	GLUL	CYP4F2	APOA5	APOA5	CPS1	PLCB1	SLC35B3	CTNS	COX8A	MMP3		PRAM1					SCAMP1		CCL22	FCER1G	FAIM2		ADIPOQ
WDR5	ENO4	ACAT2	TKTL2	COX7A2L	IDH3A	LPCAT3	MECP2	CYP2C18	FITM2	FITM2	CPT1A	PPIP5K2	ENPP1	CX3CR1	NDUFC2-KCTD14	MT-CO2		ITGB2					VAMP2		CCL24	FCGR1A	MMP8		DNAJA3
NISCH	PKLR	ACAT1	PGD	COX7A2L	IREB2	DHRS9	ASNS	PTGES2	AADAC	AADAC	GPAT4	IPMK	BPNT2	CYBA	COX7A2L	RAC1		ITGAM					STXBP4		CCL25	FCGR2C	FXYD5		NUPR1
DUSP12	PKM	LDHC	RBKS	PGK1	MDH1	CDK4	PFAS	ALOX15B	CPS1	CPS1	SERPINA12	INPP5J	SULT1E1	CYP1A1	COX7A2L	RAC2		CD177					CD93		CCL26	SCIN	MSRB1		BECN2
C1QTNF1		LDHD	ALDOA	MTCH2	MDH2	ALG3	ASNSD1	ALOX15	CPT1A	CPT1A	LIPI	GPER1	SULT1A2	CYP1A2	SH3BGRL2	PINK1		ANXA3					CR1L		CCL3L3	GULP1	HLA-E		ACIN1
C1QTNF3		HAGHL	ALDOC	SLC25A36	DHTKD1	DHRS2	PPAT	JMJD7-PLA2G4B	GPAT4	GPAT4	SIK1	HRH1	SULT1A1	CYP1B1	SLC25A12	SNCA		MYO1G							CCL4L1	IGLL1	ANXA2		ROBO1
OMA1		ACSS1	ALDOB	NDUFV3	SUCLA2	ZMPSTE24	CTPS2	PLA2G6	DGKK	DGKK	PNPLA5	IMPA1	SULT1A3	CYB5R3	SLC25A18	SOD2									CCL5	ITGAM	MMP9		IL20RA
CLK2		LDHB	H6PD	NDUFA10	SDHC	STUB1	NIT2	PLA2G2E	ABHD16B	ABHD16B	GPAT2	IMPA2	SULT1C2	NQO1	MTCH2	PRDX2									CCL7	ITGB2	FTL		PAK2
GALM		ACYP2	RPEL1	UQCC3	DLAT	ABCA7	CAD	PLA2G10	SERPINA12	SERPINA12	CYP2E1	INPP1	SULT2B1	DNM2	NDUFV3	ZNF205									CCL8	MARCO	MAP1LC3B2		BMF
COX11		ME1	PRPS1L1	MYOG	PDHB	ABCA8	GMPS	PLA2G2A	ABHD12B	ABHD12B	NKX2-3	INPP4A	SULT2A1	AGTR2	COX10	DUOXA1									CKLF	MEGF11	TMCC1		P2RX7
CPT1A		ACYP1	PRPS1	MYC	IDH2	BPNT1	GLYATL1	PLA2G4A	LIPI	LIPI	LIPH	INPP5A	TPST2	EDN1	GRXCR1										CSF3R	MFGE8	SAT1		CIDEB
CREM		ALDH9A1	DERA	NDUFS2	IDH2	CEPT1	GFPT2	PLA2G5	SIK1	SIK1	FABP4	INPP5B	TPST1	PIKFYVE	GLRX3										CX3CL1	MSR1	JUNB		TNFRSF12A
CRY1		ALDH3A2	G6PD	CYC1	SUCLG1	RACK1	NR1H4	PTGS2	PNPLA5	PNPLA5	FABP1	INPP5D	ABHD14B	AKT1	IMMP2L										CXADR	MYH14	MXD4		FGFR3
SOGA1		ME2	PGM1	NDUFA7	IDH3A	CDS1		PLA2G12B	GPAT2	GPAT2	FABP2	INPPL1	PAPSS2	ABCD1	GLRX2										CXCL3	RAC1	STK17A		CCAR2
MAPK14		DLD	TKTL1	NDUFA12	SUCLA2	PEMT		PTGS1	CYP2E1	CYP2E1	FABP3	ITPK1	PAPSS1	PTK2B	NDUFA10										CXCL10	RAC3	YPEL3		TNFRSF1A
SERPINA12		MDH2	PFKP	SHMT1	IDH3A	ST3GAL6		PLA2G4B	AWAT2	AWAT2	FABP5	ITPKA		ABCD2	UQCC3										CXCL13	RHOBTB1	SELPLG		CDK19
SLC25A10		DLAT	GPI	COQ9	MDH1B	CDIPT		PLA2G2F	NKX2-3	NKX2-3	FABP6	ITPKB		DDAH2	CYBA										CXCL3	RHOBTB1	IL36G		BOK
SIK1		MDH1		NDUFA8	DLST	LYPLA1		ALOX12	DGKA	DGKA	FABP7	LHCGR		DDAH1	NDUFAF2										CXCL3	SH3BP1	DUSP1		WNT11
ERFE		ALDH7A1		VCP	SDHB	ACAA2		CYP2C9	DGKB	DGKB	ACSL1	MAS1		ALOX5	NDUFS2										CXCL6	SIRPB1	SLC16A3		E2F1
DGKQ		PC		BID	SDHA	VAV3		GPX7	DGKG	DGKG	ACSL4	NUDT4B		MTOR	COX8A										CXCL9	THBS1	CCR1		DDX20
DDB1		GLO1		FXN	SDHD	ECI2		GPX6	DGKH	DGKH	DAGLB	NTSR1		FYN	COX8A										CXCR1	TREM2	RDH12		GADD45G
DLAT		LDHAL6B		NDUFV2		PIBF1		CYP2C19	DGKQ	DGKQ	ATG14	OCRL		MPV17L	AOX1										CXCR2	TREML4	CLEC4E		PRELID1
CRTC2		LDHA		TEFM		SLC25A17		CYP2C8	LIPH	LIPH	LPIN1	P2RY1		GCH1	SLC25A12										EDN3	VAMP7	ARG1		BBC3
ENO1		ACACB		COX6A2		CARM1		CBR1	FAAH	FAAH	DDHD2	P2RY6		GCHFR	GLRX2										FCER1G	XKR4	CD300LF		RBM10
ENO2		ACACA		PGK1		NCOA2		CYP2B6	FABP4	FABP4	CTDNEP1	PLCE1		GLA	TXNRD2										FCGR2C	XKR6	JAML		UBE2M
ENO3		PKLR		NDUFS1		CEBPA		CBR3	FABP1	FABP1	SIRT1	IP6K2		H19	NDUFB3										GBF1	XKR7	CTSD		CCL2
EP300		AKR1B1		PDE12		AGPAT1		CYP2U1	FABP2	FABP2	G6PC	ISYNA1		GRIN1	ALDH5A1										IFNG	XKR8	GDA		TNFRSF1B
AKT1		LDHAL6A		STOML2		AGPAT2		PLA2G1B	FABP3	FABP3	PCSK9	CD244		HBB	POR										IL17B	XKR9	HACD3		RIPK1
AKT2		PKM		RHOA		SPTLC1		LTA4H	FABP5	FABP5	CNEP1R1	INPP5K		HSP90AA1	CYC1										IL1B		TIMP2		PPARG
ESRRB		ACOT12		SDHC		CEL		PTGES	FABP6	FABP6	GK5	PLCB2		HSP90AB1	NDUFA7										IL1F10		FPR1		CLIP4
FABP5				MLXIPL		NPC2		GPX5	FABP7	FABP7	FGF21	PLCB3		ICAM1	NDUFA12										IL1RN		SLC7A11		FIS1
FBP1				NDUFB9		SORBS1		GPX1	ACSL1	ACSL1	GK	PLCB4		IFNG	COQ9										ITGA1		IL1B		PHLDA2
BRAT1				LEXM		ERLIN1		CYP4A22	ACSL4	ACSL4	GK2	PLCD1		IL1B	NDUFA8										ITGA9		ASPRV1		WDR35
FOXK1				PDE2A		PMVK		GPX2	DAGLB	DAGLB	GNB3	PLCG1		IL10	GSR										ITGAM		CXCL3		PTPN2
ALDOA				MSH2		CES1		GPX3	ATG14	ATG14	GPLD1	PLCG2		INS	GLRX5										ITGB2		IFITM1		PIP5KL1
ALDOB				COX7C		AVIL		GPX4	LPIN1	LPIN1	PNPLA1	PLEK		INSR	SLC25A18										LGALS3				BACE1
ALDOC				NDUFAF1		EBP		CYP4F3	DDHD2	DDHD2	GPX1	BPNT2		ITGB2	BID										NCKAP1L				MYBL2
WDTC1				APOC3		CETP		PLA2G4E	CTDNEP1	CTDNEP1	APOA1	NUDT11		JAK2	NDUFV2										PDE4D				PIK3CB
PASK				UQCRHL		CERS1		LTC4S	SIRT1	SIRT1	APOA2	AVPR1B		ARG2	GPD1										PDE4D				MCL1
SIRT1				NDUFB6		UGT2B11		GGT6	PLA2G15	PLA2G15	APOA4	MIOX		DUOXA2	NDUFA5										PF4V1				CDK5
MLYCD				ABCD1		PTGES3		GGT7	G6PC	G6PC	APOB	INPP5E		MIR132	CYB561										PLA2G2C				PDE5A
SLC39A14				TAZ		CFTR		GGT5	PCSK9	PCSK9	APOC1	PTAFR		MIR181A2	COX6A2										PPBP				RALBP1
MTOR				UQCRFS1		STARD10		HPGDS	CNEP1R1	CNEP1R1	APOC2	PTEN		MIR181B1	PTGES2										PREX1				LPAR1
G6PC				UQCC2		CGA		PLA2G2C	GK5	GK5	APOC3	PTH		MIR199A1	NDUFS1										PRKCA				EPHA7
G6PD				SURF1		NEU3		PTGDS	ABHD12	ABHD12	MOGAT3	PTH1R		MIR21	UQCR11										S100A8				APBB2
SLC37A4				ATP5PO		FAXDC2		PLA2G2D	FGF21	FGF21	APOE	IPPK		MIR212	NDUFS4										S100A9				MELK
GAA				COX5B		CYP46A1		PLA2G12A	GK	GK	APOH	SNCA		MIR24-1	XDH										SLC37A4				HIF1A
KBTBD2				COX5A		PPARGC1A		TBXAS1	GK2	GK2	INSIG1	CALM1		MIR92A1	STEAP4										SPP1				PDCD5
GAPDH				COX7A2L		DHRS4			GNB3	GNB3	SLC27A1	ITPKC		MIR99B	SDHC										SYK				SUDS3
GAPDHS				BDNF		MTMR11			GPLD1	GPLD1	AGMO	PLCD4		SMAD3	NDUFB9										TGFB2				BID
GCG				COX6A2		PNPLA6			ANG	ANG	LDLR	GALR2		MAOB	AOX1										TREM1				BIN1
GCGR				COX4I1		UGT2A1			PNPLA1	PNPLA1	LIPC	INPP4B		MMP8	COX6C										VAV2				EI24
GCK				ACTN2		STARD3			GPX1	GPX1	LIPE	SYNJ1		MPO	COX7C										VAV2				HDAC2
GCKR				COQ7		SERINC3			APOA1	APOA1	LPL	SYNJ2		ASS1	FDX1										XCL1				HPGD
KAT2A				CHCHD10		ACOT2			APOA2	APOA2	MIR29B1	MTMR2		MT-CO2	D2HGDH														ZNF622
GNMT				SLC25A41		HTD2			APOA4	APOA4	MIR30C1	PLCZ1		NOS1	NDUFAF1														BAG1
GNB3				COX4I1		ILVBL			APOB	APOB	PLIN5	MTMR7		NOS2	AOX1														CCR5
GOT1				DLD		SLC27A5			APOC1	APOC1	MTTP	MINPP1		NOS3	UQCRHL														PIN1
GOT2				PPIF		SLC27A4			APOC2	APOC2	PCK1	PLCH2		ATP2B4	NQO2														PIAS4
GPD1				UQCRC1		SLC27A3			APOC3	APOC3	PCK2	PPIP5K1		P2RX4	NDUFB6														FRZB
GPI				NDUFV1		SLC27A2			MOGAT3	MOGAT3	ABHD5	IP6K1		DUOX2	TAZ														SFRP4
GPLD1				ATP5F1B		GLIPR1			DGAT2L6	DGAT2L6	PIK3CG			NOX4	UQCRFS1														TRAF7
PGM2L1				UQCRB		P3R3URF			APOE	APOE	PNLIPRP2			ACOX1	AOX1														BAD
HECTD4				NDUFS6		LIAS			APOH	APOH	FBXW7			PKD2	POLG2														KLF11
PGP				PARK7		CHAT			INSIG1	INSIG1	APOBR			DUOX1	ETFDH														TFPT
GPT				NDUFB8		ABHD2			SLC27A1	SLC27A1	PNPLA2			PPARA	SURF1														TP73
GSK3A				ISCU		AKR1C4			AGMO	AGMO	GPAM			MTARC2	ETFB														PPP2CB
GSK3B				CDK1		BTN2A1			LDLR	LDLR	PTPN11			SLC30A10	ETFA														RASSF6
HK1				CCNB1		PLAAT3			LIPC	LIPC	SEL1L			INAVA	COX5B														ECSCR
HK2				UQCRQ		ERLIN2			LIPE	LIPE	DGAT2L7P			SPHK2	COX5A														HLA-E
HK3				SNCA		ERG28			LPL	LPL	FABP9			PTGIS	NDUFA4L2														P2RX1
HMGB1				PINK1		CHKA			MIR29B1	MIR29B1	FABP12			PTGS2	COX7A2L														PHLDA2
FOXA2				GADD45GIP1		CHKB			MIR30C1	MIR30C1	LMF1			ADGRB1	BDNF														SIAH1
ONECUT1				MECP2		CHP1			PLIN5	PLIN5	LPIN3			WDR35	SOD2														PPP2R2D
ACACB				SDHA		RDH13			MTTP	MTTP	SLC22A4			PTX3	TXNRD2														GAPDH
APOD				SDHD		TREX1			PCK1	PCK1	SORL1			RAB27A	PPARGC1A														GAL
IGF1						FDX2			PCK2	PCK2	SREBF1			RAC1	AIFM1														MAP3K11
IGF2						CYP4F8			ABHD5	ABHD5	THRSP			RORA	COX6A2														MAP3K10
IGFBP3						PLCD3			PLCE1	PLCE1	C3			CLEC7A	COX4I1														MAP3K5
IGFBP4						LYPLA2			PIK3CG	PIK3CG	NR1H2			MTARC1	SLC37A2														MAP2K7
FOXK2						CHRM5			PLA2G4A	PLA2G4A	MBOAT7			AGXT2	COQ7														MAP2K6
INS						PHB2			PNLIPRP2	PNLIPRP2	PANK2			SLC5A3	NDUFA4L2														MAP2K4
INPPL1						ACOT7			FBXW7	FBXW7	MOGAT2			SLC18A2	COX4I1														MAPK9
INSR						MGLL			AGPAT5	AGPAT5	PNPLA3			SNCA	NQO1														MAPK9
PDX1						CYP2U1			APOBR	APOBR	PNPLA4			SOD1	WDR93														SLK
IRS1						PIK3IP1			PNPLA2	PNPLA2	DGAT2			SOD2	DLD														ZBTB16
KCNJ11						LACTB			ABHD6	ABHD6	CAT			SPR	UQCRC1														ADAM17
KHK						OSBPL1A			GPAM	GPAM	GPAT3			MIR590	NDUFV1														CTNNBL1
C1QTNF12						OSBPL5			PTPN11	PTPN11	MFSD2A			TSPO	UQCRB														DIABLO
GDPGP1						OSBPL6			SEL1L	SEL1L	LIPF			TLR4	NDUFS6														FOLH1
LEP						OSBPL7			DGAT2L7P	DGAT2L7P	CAV1			TNF	PARK7														RHOA
LEPR						OSBPL8			FABP9	FABP9	CAV3			UCP1	TXNRD2														E2F3
LRP5						OSBPL9			FABP12	FABP12	DGAT1			ZNF205	NDUFB8														EEF1A2
MIR103A1						OSBPL10			LMF1	LMF1	RGN			ZC3H12A	ISCU														CRADD
MIR107						C1QTNF2			LPIN3	LPIN3	LIPG			CYB5B	CDK1														CFLAR
MIR210						CIDEA			SLC22A4	SLC22A4	SCARB1			SLC25A33	CCNB1														PLAGL2
MDH1						PTPMT1			SORL1	SORL1	LPIN2			COA8	UQCRQ														FAS
MDH2						OMA1			SREBF1	SREBF1	LPGAT1			CAV1	SNCA														NACC1
MST1						CISH			THRSP	THRSP				KHSRP	MYBBP1A														ERCC3
ATF3						NUS1			C3	C3				DYNLL1	PINK1														DDX3X
ATF4						ABHD15			NR1H2	NR1H2				GBF1	SDHB														STAT1
NPY1R						MOGAT1			DAGLA	DAGLA				CFLAR	MECP2														MAGED1
OAS1						ACSM1			MBOAT7	MBOAT7				CCN6	SLC1A3														PPP1CC
PRKN						APOA5			ABHD16A	ABHD16A				DUOXA1	SDHA														ZC3H8
PC						AGAP2			PANK2	PANK2				RGN	SDHD														TEX261
PCK1						THEM4			MOGAT2	MOGAT2				KLF4	ACADSB														TNFRSF10B
PCK2						PLAAT5			PNPLA3	PNPLA3				CD34															SORT1
ADIPOR1						IP6K3			PNPLA4	PNPLA4				ROCK2															MMP9
DCXR						CLCN2			DGAT2	DGAT2				CD36															MMP2
LCMT1						CLU			CAT	CAT				PAGE4															MALT1
SIRT7						PNLIPRP3			GPAT3	GPAT3				CD47															SIRT1
PDHA1						SERPINA3			MFSD2A	MFSD2A				NOS1AP															SCIN
PDHA2						TPP1			LIPF	LIPF				HDAC4															RASSF4
PDHB						CLN3			DGKZ	DGKZ																			ZMAT3
PDK1						CYP2R1			DGKE	DGKE																			PDIA3
PDK2						CLPS			DGKD	DGKD																			GRN
PDK3						SOCS4			CAV1	CAV1																			NR3C1
PDK4						ACOT4			CAV3	CAV3																			GRIN2A
ENPP1						PLIN2			DGAT1	DGAT1																			GRIN1
GHRL						DEGS2			RGN	RGN																			GRIK5
INPP5K						CCR7			DGKI	DGKI																			GRIK2
PFKFB1						PLA2G4E			LIPG	LIPG																			RIPK3
PFKFB2						ACSM2A			PGS1	PGS1																			TRPV1
PFKL						ADH1A			SCARB1	SCARB1																			SP110
PFKM						ZPBP2			LPIN2	LPIN2																			UBB
PFKP						B4GALNT2			LPGAT1	LPGAT1																			RNF183
PGAM1						SPNS2																							POU4F3
PGAM2						ADH1B																							TP53
PGK1						ACER1																							AIFM2
PGK2						ADH1C																							SYK
PGM1						CPT1C																							JMY
PGM5						CYP4F22																							PAWR
PHKG2						CNR1																							CYP1B1
PIK3CA						SLC44A3																							CYCS
PKLR						ADH4																							CYCS
PKM						PRXL2B																							CTSD
PMAIP1						A3GALT2																							CTRB1
POMC						ADH5																							CTLA4
PPARA						FITM2																							NOD1
PPARD						PIGU																							CRYBA1
NKX1-1						TMEM150A																							NLRC4
PPP1CA						MBOAT2																							PRMT2
PPP1CB						NEU4																							PPP2R1A
PPP1R3A						AADAC																							NEURL1
PPP1R3C						ADH6																							MUSK
PPP1R3D						SGPP2																							FNDC1
PGM2						ADH7																							ZC3H12D
PRKAA1						DNAJC19																							RNF122
SELENOS						TPRA1																							CASP2
SDHAF3						TAMM41																							NCF2
TIGAR						AASDH																							STK17A
BAD						ADM																							MYC
PPP4R3B						ENPP6																							FOXO3
PTH						ADORA1																							FOXO1
NLN						STARD4																							TNFSF10
PTPN2						ACOT12																							DAPK2
G6PC2						CPS1																							HDAC5
RANBP2						CPT1A																							XDH
RBP4						CPT1B																							XBP1
FAM3A						CPT2																							WT1
RORA						GPAT4																							WNT5B
RORC						CRABP1																							WNT3A
PPP1R3G						CRABP2																							RBM10
SLC25A1						CRAT																							RGCC
SORD						PIP5KL1																							CASP12
BPGM						CREB1																							CASP6
SRC						CREBBP																							CASP9
BRS3						CREBL2																							STYXL1
TFAP2B						CREM																							GSK3B
TNF						DGKK																							TOP2A
TP53						CRH																							NEUROD1
TPI1						CRK																							TIMP3
PHLDA2						CRKL																							SFRP1
USF1						ABHD16B																							TGM2
USP7						SCP2D1																							TGFB3
PPP1R3B						ACSM6																							TGFB2
RUBCNL						SAMD8																							TGFB1
TKTL1						LIPJ																							TRAF2
ADPGK						MAPK14																							F2R
SESN2						CSF1R																							SRPX
SLC25A11						ALG10B																							RPS27L
DYRK2						RDH12																							SLC11A2
DGAT2						SERPINA12																							WWOX
OGT						ABHD12B																							CAMK2G
SLC35B4						PTGR2																							PLA2G4F
SLC45A3						CSNK1G2																							ZNF578
SLC25A12						TTC7B																							TRPM7
IRS2						CSNK2A1																							DHODH
FBP2						CSNK2A2																							POU4F3
KAT2B						CSNK2B																							ATF4
PER2						PIK3R6																							PDCD6
ACTN3						PROCA1																							PSEN2
PPP1R3F						DHRS13																							APP
MIDN						PM20D1																							TNF
PPP1R3E						LIPI																							LTA
RGN						ADRA2A																							APC2
G6PC3						SIK1																							PRKDC
ADIPOQ						PNPLA5																							ERBB4
H6PD						GPAT2																							OSM
EPM2AIP1						PLB1																							CDKN2A
						ERFE																							DNAJA1
						PPM1L																							GSDMA
						DAB2IP																							ASCL5
						MBOAT1																							NQO2
						CYP1A1																							LYN
						CYP1A2																							LTK
						CYP1B1																							MYBBP1A
						FMC1																							GRAMD4
						CYP2A6																							CTNNA2
						CYP2A7																							CAPN2
						CYP3A7																							CAPN1
						CYP2A13																							CAMK2G
						CYP2B6																							CAMK2G
						CYP2C19																							S100A8
						CYP2C8																							C6
						CYP2C9																							TSPO
						CYP2C18																							BTG2
						CYP2D7																							SCIN
						CYP2D6																							LATS1
						CYP2E1																							IP6K3
						CYP2F1																							AGER
						CYP2J2																							SPOPL
						RDH10																							PLSCR1
						CYP3A4																							ST18
						CYP3A5																							CREB1
						CYP4A11																							PRKRA
						CYP7A1																							RBCK1
						CYP8B1																							COL18A1
						TTC39B																							CLU
						CYP11A1																							HIP1
						CYP11B1																							INCA1
						CYP11B2																							EIF2S1
						FAAH2																							PAK3
						CYP17A1																							PPM1F
						CYP19A1																							TYROBP
						AWAT1																							CXCR3
						AWAT2																							HCAR3
						CYP21A2																							EIF5AL1
						CYP24A1																							SPHK2
						CYP26A1																							RIPK2
						NKX2-3																							STK3
						CYP27A1																							ANXA5
						CYP27B1																							BMP4
						CYP51A1																							SLC9A1
						DGKA																							REST
						DGKB
						DGKG
						DGKH
						DGKQ
						FITM1
						DBI
						PHOSPHO1
						SLC16A11
						ECI1
						PLPPR5
						AKR1C1
						AKR1C2
						SPTSSB
						DECR1
						MMAA
						SGMS2
						CCDC71L
						SPTSSA
						ABHD3
						DHCR7
						DHCR24
						CYB5R3
						DLD
						DPAGT1
						DPEP1
						AGT
						AGTR1
						ECH1
						ECHS1
						ABCA1
						NR0B1
						EDN1
						EDN2
						EEF1A2
						EGFR
						EGR1
						SDR16C5
						PLPP4
						EHHADH
						PLBD2
						ACSF3
						ALG14
						ABCA2
						PIKFYVE
						LIPH
						PLD6
						HACD2
						CERS3
						EPHA8
						SLC44A5
						EPHX1
						EPHX2
						CLN8
						AKT1
						AKT2
						ESR1
						ABCA3
						ETFA
						ETFB
						ALAS1
						ETFDH
						F2
						ABCD1
						ALDH1A1
						FAAH
						FABP4
						FABP1
						FABP2
						FABP3
						FABP5
						FABP6
						FABP7
						ACSL1
						ACSL3
						ACSL4
						PTK2B
						FASN
						TYSND1
						GLYATL2
						ALDH1A3
						GDPD4
						ALDH3B1
						CES5A
						ADGRF5
						JAZF1
						GPC2
						DAGLB
						ALDH3B2
						FDFT1
						NAPEPLD
						FDPS
						FDX1
						FDXR
						GPC4
						ALDH3A2
						FGF1
						FGF2
						ABCD2
						FGFR3
						GPC5
						FGFR4
						FGR
						FHL2
						DOLK
						ATG14
						INPP5F
						MORC2
						SACM1L
						SIRT2
						SCAP
						PTGR1
						CYP2G1P
						EFR3B
						PLCH1
						WDTC1
						PDXDC1
						SMG1
						NCOA6
						AKR1B1
						EFR3A
						GPD1L
						LPIN1
						RGL1
						ACSBG1
						FLT1
						FLT3
						PLCL2
						PLCB1
						DDHD2
						FMO5
						ACSL6
						SIN3B
						ESYT1
						PIP5K1C
						CTDNEP1
						SIRT4
						SIRT3
						SIRT1
						MLYCD
						SLC44A1
						CES3
						PIK3R5
						SEC14L2
						PIGN
						FPR2
						PDSS1
						AMACR
						PLA2G15
						RAB38
						PRKD3
						PITPNB
						PISD
						APOL2
						ALK
						ALOX12
						ABCA4
						ALOX5
						ALOX5AP
						ALOX12B
						ALOX15
						ALOX15B
						MTOR
						ALPI
						FSHB
						NR5A2
						NR5A1
						FUCA1
						FUT2
						FUT3
						FUT5
						FUT6
						FUT7
						TECRL
						KDSR
						IPMK
						LCLAT1
						CERS6
						G6PC
						G6PD
						ETFBKMT
						LPCAT4
						TMEM86B
						PLA2G4F
						PCSK9
						CNEP1R1
						GK5
						ST6GALNAC3
						SERINC5
						PLCXD2
						GALC
						B4GALNT1
						SULT4A1
						PRKD2
						SUMF2
						SGMS1
						SIN3A
						KBTBD2
						TIPARP
						TSKU
						LRP10
						ACOT11
						OSBPL3
						HACL1
						DECR2
						ABHD12
						LDLRAP1
						ZBTB20
						TIAM2
						GATA6
						PLA2G2D
						GBA
						FGF21
						GBGT1
						GC
						GCDH
						OPN1MW
						BSCL2
						PIPSL
						GFI1
						SH3YL1
						GGT1
						GGT5
						GHSR
						GIP
						ACAD8
						ANKRD1
						ST6GALNAC4
						GK
						GK2
						DKKL1
						DKK3
						INPP5J
						CPNE7
						NAAA
						GLA
						GPC3
						GLB1
						COQ2
						TNFRSF21
						SULT1B1
						SMPDL3B
						HPGDS
						PGAP2
						ANGPTL3
						PRPF19
						MCAT
						HTRA2
						HDHD5
						GM2A
						GNB3
						ABO
						GPC1
						GPD1
						GPLD1
						ANG
						SLC22A24
						PLA2G4D
						CES4A
						PGP
						NUDT7
						PDXDC2P-NPIPB14P
						FADS6
						PIGW
						GDPD1
						ZADH2
						THEM5
						CYP4A22
						IAH1
						FAM126B
						GPER1
						GPR31
						SUMF1
						CYP4V2
						PNPLA1
						GPS2
						GPX1
						GPX4
						GPX5
						SLC27A6
						ACAD9
						ORMDL2
						DNAJC15
						LGALS13
						GSTA1
						GSTM1
						GSTM2
						GSTM4
						GSTP1
						GSTZ1
						CYP2S1
						GRHL1
						NPC1L1
						ST8SIA5
						ALG6
						CERS2
						ACAA1
						ANXA1
						HSD17B10
						HADHA
						HADHB
						HADH
						HDLBP
						HEXA
						HEXB
						PLA2G2E
						ST6GALNAC6
						SOCS7
						PIK3R4
						STOML2
						ACACA
						AOAH
						HMGCL
						HMGCR
						HMGCS1
						HMGCS2
						HNF4A
						APOF
						ACACB
						HPGD
						HSD3B1
						HSD3B2
						HSD11B1
						HSD11B2
						HSD17B1
						HSD17B3
						HSD17B2
						HSD17B4
						ACADL
						HSPG2
						APOA1
						HTR2A
						HTR2B
						HTR2C
						APOA2
						APOA4
						APOB
						GPIHBP1
						HCAR2
						ST8SIA6
						APOBEC1
						ENPP7
						ZFP69
						CYP27C1
						ID2
						ACADM
						CLPSL1
						ACER2
						LIPM
						CYP26C1
						MALRD1
						APOC1
						ACSM4
						IDH1
						IDI1
						APOC2
						AC098591.2
						APOC3
						HSD17B13
						PLCXD3
						IFNG
						APOC4
						MOGAT3
						APOD
						DGAT2L6
						SERINC2
						APOE
						ACSM2B
						IGFBP7
						CCN1
						ACADS
						APOH
						APP
						IL1B
						IL1RN
						IL4
						ACADSB
						GLT6D1
						IMPA1
						IMPA2
						INPP1
						INS
						INPP4A
						INPP5A
						INPP5B
						INPP5D
						INPPL1
						INSIG1
						IRS1
						EIF6
						ITGB8
						ACADVL
						ITPKA
						ITPKB
						IVD
						ASPG
						ARF1
						PI4KAP2
						CERKL
						ENHO
						PNPLA7
						AGRN
						SLC27A1
						ARF3
						ACAT1
						KIT
						KPNB1
						PEDS1
						TNFAIP8L3
						CLPSL2
						ACAT2
						NUDT19
						PLA2G2C
						AGMO
						LBR
						LCAT
						LDLR
						LEP
						LEPR
						LHB
						LIPA
						LIPC
						LIPE
						FADS1
						FADS3
						HACD4
						LPA
						LPL
						PLPP6
						LRP1
						LRP2
						LRP5
						LSS
						LTA4H
						CYP4F3
						LTC4S
						LYN
						MIR132
						MIR138-1
						MIR182
						MIR185
						MIR204
						MIR27A
						MIR27B
						MIR29B1
						MIR30C1
						MIR33A
						MIR9-1
						MIR96
						ARSA
						STS
						ME1
						MECP2
						MGST2
						MGST3
						ASAH1
						MIF
						ACHE
						ALG11
						PLIN5
						AKR1B15
						SULT1A4
						MT3
						MTM1
						MTTP
						MMUT
						MVD
						MVK
						NAGA
						ACLY
						NDUFAB1
						ATM
						NEU1
						NEU2
						ATP1A1
						NFE2L1
						NFKB1
						NFYA
						NFYB
						NFYC
						NPAS2
						NPC1
						OCRL
						ATP5F1A
						OSBP
						P2RX1
						PAFAH1B1
						G0S2
						PLA2G3
						PAFAH1B2
						PAFAH1B3
						PAFAH2
						ATP5F1B
						PNPLA8
						PAM
						RDH8
						NSDHL
						DHH
						PBX1
						PC
						PCCA
						PCCB
						ACOX1
						ST8SIA3
						PCK1
						PRLH
						FAM135B
						PCK2
						GAL
						CRYL1
						MLXIPL
						ADIPOR1
						SCCPDH
						ABHD5
						MECR
						RDH11
						ANGPTL4
						INSIG2
						HSD17B12
						HSD17B11
						HSD17B14
						HAO2
						PLCE1
						ACP6
						PIGP
						GLTP
						GOLM1
						PCYT1A
						CYP39A1
						MBTPS2
						PLA1A
						PDE3A
						AIG1
						PDE3B
						PRKAG2
						IP6K2
						LIMA1
						ISYNA1
						HSD17B7
						HACD3
						PDGFA
						PDGFB
						RAB14
						PDGFRA
						GDE1
						PIAS4
						PDGFRB
						LSR
						LIPT1
						PIGT
						PDK1
						PDK2
						PDK3
						PDK4
						ENPP2
						CYB5R2
						ACSL5
						CYB5R1
						INPP5K
						PEX7
						PEX13
						ATP8B1
						ABCB4
						ATP6V1B1
						PHYH
						PIGA
						PIGC
						PIGF
						PIGH
						PIK3C2A
						PIK3C2B
						PIK3C2G
						PIK3C3
						PIK3CA
						PIK3CB
						PIK3CD
						PIK3CG
						PIK3R1
						PIK3R2
						PI4KA
						PI4KB
						PIP4K2A
						PITPNA
						PLA2G1B
						PLA2G2A
						PLA2G4A
						PLA2G5
						PLAGL2
						PLCB2
						PLCB3
						PLCB4
						PLCD1
						PLCL1
						TM6SF2
						PLCG1
						PLCG2
						PLD1
						PLD2
						PLEK
						PLIN1
						PLP1
						PLSCR1
						PLTP
						BCO1
						PRKAG3
						A4GALT
						PNLIP
						PNLIPRP1
						PNLIPRP2
						DPM3
						WNT4
						HAO1
						PON1
						PON2
						PON3
						UGT2B28
						HMGCLL1
						MTMR12
						UGT1A8
						UGT1A7
						UGT1A9
						PPARA
						UGT1A4
						UGT1A1
						UGT1A3
						PPARD
						CRLS1
						CROT
						PPARG
						MED1
						PDP1
						NKX1-1
						CTSA
						GDPD2
						PIGG
						RETSAT
						PLPPR1
						MTMR10
						ELOVL2
						AUH
						CYP2W1
						BPNT2
						LPCAT2
						PIGX
						PLAAT2
						CLN6
						ACSM5
						OXSM
						LAMTOR1
						PDPR
						AVP
						PPP2CA
						TMEM38B
						PPP2R1A
						APPL2
						AVPR1A
						ETNK2
						PPP2R5A
						THNSL2
						ECHDC2
						ACOXL
						FBXW7
						PI4K2B
						OLAH
						SPTLC3
						AGPAT5
						ACER3
						SLC35C1
						PLCXD1
						PI4K2A
						PPT1
						ETNK1
						SMPD3
						PIP4P2
						MTMR8
						PRKAA1
						AMBRA1
						SMPD4
						PRKAA2
						PRKAB1
						PRKAB2
						PIGV
						VAC14
						PRKAG1
						FAR2
						AGK
						PRKAR2B
						PRKCD
						PRKCE
						PECR
						TEX2
						ECHDC1
						PRKD1
						ACSS2
						ANGPTL8
						APOBR
						APOM
						MAPK3
						ALG1
						PRLR
						GPCPD1
						PROX1
						LGMN
						PSAP
						CYP26B1
						INPP5E
						ASAH2
						SPHK2
						AGPAT3
						AGPAT4
						BDH2
						STARD7
						CHPT1
						BAAT
						AKR1B10
						PDXP
						PLSCR3
						PNPLA2
						PDSS2
						PLAAT1
						SLC44A2
						DOLPP1
						TTC7A
						PPP4R3B
						PTEN
						PTGDS
						PTGIS
						ABHD6
						PTGS1
						PTGS2
						UGT2A2
						PTK2
						ESYT2
						SERINC1
						DISP3
						PDP2
						NCEH1
						FAM135A
						PITPNM2
						PLEKHA4
						RDH14
						GPAM
						GBA2
						GBA3
						TRIB3
						PTPN11
						PTPN13
						CYP4F11
						PTPRN2
						BAX
						ABCD3
						ABCD4
						PEX2
						PCYT2
						PCTP
						BBS4
						MID1IP1
						RAB4A
						RAB5A
						RAN
						RARRES2
						PLAAT4
						PLEKHA1
						PLEKHA2
						SCPEP1
						ALOXE3
						RBP1
						RBP2
						RBP3
						RBP4
						OPN1LW
						RDH5
						REST
						RHO
						RLBP1
						FAM3A
						ELOVL5
						LDAH
						RORA
						RORC
						OPN1SW
						RPE65
						SERINC4
						MBOAT4
						RXRA
						ACSM3
						SBF1
						MSMO1
						SC5D
						SCD
						CEACAM1
						SCP2
						SCT
						CCL19
						CCL21
						SDC1
						SDC2
						SDC4
						ABHD4
						SEL1L
						GAL3ST2
						NOD2
						ACOT1
						ACOT6
						DPEP2
						STRA6
						FADS2B
						LIPK
						LIPN
						SFTPB
						MTMR14
						ALDH8A1
						PLA2G2F
						DGAT2L7P
						FABP9
						FABP12
						SHH
						ACBD3
						PLPPR2
						CERK
						CRTC3
						LMF1
						ARV1
						P2RY12
						CYP3A43
						ST3GAL1
						ST3GAL2
						ELOVL1
						ST3GAL4
						PORCN
						ETNPPL
						ST8SIA1
						LPIN3
						BCL11B
						BMP2
						MPPE1
						BMP5
						ASAH2B
						BMP6
						SLC16A1
						SLC22A4
						SNAI2
						PLEKHA3
						AACS
						BMX
						CYP4F12
						MTMR9
						SMARCD3
						SMPD1
						SMPD2
						SNAI1
						SOAT1
						SOD1
						SORL1
						SOX9
						SP1
						SPP1
						SQLE
						SRC
						SRD5A1
						SRD5A2
						AKR1D1
						BRCA1
						SREBF1
						SREBF2
						STAR
						STAT5B
						SULT1E1
						ELOVL4
						SULT1A2
						SULT1A1
						SULT1A3
						SULT2B1
						SULT2A1
						TAZ
						TBL1X
						TBXAS1
						TEK
						TGFB1
						TH
						TSPO
						THRA
						THRSP
						NKX2-1
						TM7SF2
						TNF
						TNFRSF1A
						TPTE
						C3
						TTPA
						TTR
						PI4KAP1
						OPN1MW2
						TWIST1
						OC90
						TXNRD1
						CRPPA
						TYRP1
						UCP3
						UGCG
						UGT2B4
						UGT2B7
						UGT2B10
						UGT2B15
						UGT2B17
						UGT8
						UMOD
						NR1H2
						VAV2
						VDR
						VLDLR
						DAGLA
						WNT10B
						XBP1
						YWHAH
						MIR766
						PSAPL1
						ZNF202
						LRP8
						RAB7A
						ST8SIA4
						ALG8
						ELOVL6
						ALG12
						MBOAT7
						FA2H
						GDPD3
						DHRS11
						ABHD16A
						HSD17B8
						PLA2G7
						ABHD8
						ADIPOR2
						CERS4
						SRD5A3
						GAL3ST4
						TBL1XR1
						ECHDC3
						ALG9
						NAA40
						PIP4K2C
						EPHX3
						ALG13
						PLBD1
						LPCAT1
						DHDDS
						PLPPR3
						SCD5
						ELOVL7
						PANK2
						PGAP1
						NR4A3
						PTGES2
						CWH43
						MOGAT2
						RUBCNL
						CHD9
						OPA3
						ACSF2
						RUFY1
						PIGZ
						HSD3B7
						ITPKC
						CUBN
						PNPLA3
						ACAD10
						SLC44A4
						FGF23
						CPTP
						ASXL3
						DDHD1
						APOL5
						APOL4
						ST8SIA2
						PTDSS2
						SGPP1
						GDPD5
						PLA2G12A
						ACSBG2
						ST6GALNAC5
						PNPLA4
						CAPN2
						ACOX2
						ACOX3
						PITPNM3
						ELOVL3
						CCDC3
						SESN2
						TLCD3B
						LONP2
						ESYT3
						BCO2
						STARD3NL
						PIP5K1A
						PIP5K1B
						PIP4K2B
						PLA2G6
						PLA2G10
						B3GNT5
						ACAD11
						SLA2
						FAR1
						ALKBH7
						PGAP4
						NR0B2
						SOAT2
						NSMAF
						GNPAT
						PLPP5
						ACSS1
						PLA2G12B
						DGAT2
						EBPL
						FAM126A
						HINT2
						MCEE
						ABHD1
						CAT
						PIGO
						PLEKHA8
						GPAT3
						PLCD4
						ADTRP
						CBR4
						MFSD2A
						ALG10
						SERAC1
						AJUBA
						PIGY
						PIK3R3
						LIPF
						DGKZ
						DGKE
						DGKD
						CYP4F2
						LGALS12
						ALG2
						AGPS
						SLC45A3
						APOL1
						HELZ2
						SELENOI
						DEGS1
						CAV1
						SCARF1
						CAV3
						PLA2G4C
						RDH16
						PLPP1
						PLPP2
						PLPP3
						HSD17B6
						AKR1C3
						ABCB11
						NCOA1
						SOCS1
						SERPINA6
						IRS2
						DGAT1
						B4GALT4
						B4GALT3
						B3GALT4
						B3GALNT1
						B3GALT2
						B3GALT1
						MBTPS1
						EDF1
						CBR1
						GPAA1
						CDS2
						MTMR1
						PEX11A
						GALR2
						DPM1
						DPM2
						INPP4B
						CES2
						SOCS2
						HDAC3
						ALDH1A2
						NR1I2
						PER2
						SYNJ1
						ST3GAL5
						SYNJ2
						SPHK1
						SGPL1
						CPNE3
						MTMR3
						MTMR2
						CPNE1
						CACNA1H
						GAL3ST3
						PLCZ1
						SOCS3
						CH25H
						PIP4P1
						PIGQ
						CERS5
						RGN
						MTMR6
						MTMR7
						MTMR4
						ACBD5
						DGKI
						IDI2
						RFT1
						HACD1
						LARGE1
						VAPB
						VAPA
						LRAT
						DHRS3
						TSPOAP1
						CD19
						SOCS6
						PIGM
						PGAP3
						B4GALT6
						B4GALT5
						TPTE2
						SDR42E1
						CPNE6
						ADIPOQ
						PLAA
						LIPG
						SLC22A13
						PIGS
						ORMDL1
						ORMDL3
						FADS2
						CYP7B1
						QKI
						GGPS1
						PCYT1B
						CD36
						PIGL
						PIGB
						PGS1
						SCARB1
						GAL3ST1
						SPTLC2
						TECR
						MPDU1
						PTGES
						MACROH2A1
						H6PD
						NR1D1
						PRDX6
						PITPNM1
						NCOR1
						NCOR2
						ABCG1
						PLCH2
						SOCS5
						LPIN2
						SDC3
						TGS1
						RUBCN
						CD74
						CD81
						SNX17
						PTDSS1
						IP6K1
						OSBPL2
						PLPPR4
						FIG4
						LPGAT1
						FGF19
						NR1H4
						NR1D2
						CDC42
